# Supplementary material for: Expression of Bitter Taste Receptors in the Intestinal Cells of Non-Human Primates
Source: Int J Mol Sci. 2020 Jan 30;21(3):902. doi: 10.3390/ijms21030902 (PMC7037741; doi:10.3390/ijms21030902)
Supplement: Supplementary file 1 [file ijms-21-00902-s001.zip]

Archive with 2 entries (2 files):
- upload/7045145-Supplementary Figures 0127.pdf
- upload/7045145-Table S1-4-1.xlsx
