# Supplementary material for: Expression of Bitter Taste Receptors in the Intestinal Cells of Non-Human Primates
Source: Int J Mol Sci. 2020 Jan 30;21(3):902. doi: 10.3390/ijms21030902 (PMC7037741; doi:10.3390/ijms21030902)
Supplement: Supplementary file 1 [file ijms-21-00902-s001.zip › upload/7045145-Table S1-4-1.xlsx]

## Sheet: S1
Table S1	Expression of bitter taste receptors and related G-proteins in macaque tissues
	Annotation in Mmul_1	Start	End	Esophagus	Stomach	Duodenum	Jejunum	Ileum	Cecum	Colon	Rectum	Pancreas	Spleen	Trachea	Gall bladder	Adrenal gland	Lung	Heart	Liver	Kidney
TAS2R1	ENSMMUG00000016263(TAS2R1)	9538209	9539108	0.133719	0.152281	0.0495821	0.140224	0.35044	0.605069	0.177496	0.132866	0.0588994	0.125576	0.254988	0.2258	0.131733	0.140743	0.159797	0.332189	0.195641
TAS2R3	ENSMMUG00000022440(TAS2R3)	179240375	179241325	0.00640193	0.0179039	0.0231895	0	0.0325614	0.0226979	0.00756434	0.00946092	0	0.0491165	0.0132855	0	0.0247092	0.0109996	0	0.0311538	0.026211
TAS2R4	ENSMMUG00000022439(TAS2R4)	179248534	179249433	0.0674226	0.0702321	0.0791286	0.02034	0.0967548	0.0526588	0.123819	0.0911755	0.057332	0.0759663	0.041096	0.116974	0.152867	0.0510379	0	0.0963694	0.182429
TAS2R5	ENSMMUG00000016645(TAS2R5)	179263529	179264428	0.0544547	0.168623	0.102408	0	0.105695	0	0.162972	0.106773	0	0.119577	0	0	0	0.119766	0	0	0.285441
TAS2R7	ENSMMUG00000001494(TAS2R7)	10985227	10986183	0	0	0	0	0	0	0	0	0	0.0522059	0	0	0	0.110699	0	0	0
TAS2R8	ENSMMUG00000001493(TAS2R8)	10989650	10990606	0	0	0	0	0	0	0	0	0	0	0	0	0	0	0	0	0
TAS2R9	ENSMMUG00000001491(TAS2R9)	10992764	10993696	0	0	0	0	0	0	0	0	0	0	0	0	0	0	0	0	0
TAS2R10	ENSMMUG00000001490(TAS2R10)	11009146	11010069	0	0	0	0	0	0	0	0	0	0.053422	0	0	0	0	0	0	0
TAS2R13	ENSMMUG00000005708(TAS2R13)	11157649	11158560	0	0	0	0	0	0	0	0	0	0	0	0	0	0	0	0	0
TAS2R14	ENSMMUG00000019281(TAS2R14)	11207825	11208784	0	0	0	0	0.00769573	0	0.0262691	0	0	0	0	0	0	0.0369939	0	0	0
TAS2R16	ENSMMUG00000001112(TAS2R16)	160521927	160522802	0	0	0	0	0	0	0	0	0	0	0	0	0	0	0	0	0
TAS2R19	ENSMMUG00000032128(TAS2R19)	11539168	11540067	0.166249	0.176753	0.100736	0.429571	0.0292897	0	0.375523	0.439913	0	0.548016	0	0	0.941636	0.239532	0	0.339269	0.428161
TAS2R20	ENSMMUG00000021004(TAS2R20)	11400257	11401186	0.0172603	0	0.0622339	0	0.0430968	0	0.0218139	0	0	0.0463259	0	0.0675409	0	0.0491153	0.111537	0	0.0585221
TAS2R31	ENSMMUG00000021003(TAS2R31)	11417152	11418078	0	0	0	0	0	0	0	0	0	0	0	0	0	0	0	0	0
TAS2R38	ENSMMUG00000016272(TAS2R38)	179407166	179408167	0	0	0.0270931	0	0.0782593	0	0	0	0	0	0	0	0	0	0	0	0
TAS2R39	ENSMMUG00000030067(no symbol)	180823199	180824164	0	0	0	0	0	0	0	0	0	0	0	0	0	0	0	0	0
TAS2R40	ENSMMUG00000005967(TAS2R40)	180870190	180871161	0	0	0	0.259528	0	0.111983	0.0241025	0.0952006	0	0.102372	0	0	0.121906	0.217072	0.246502	0	0
TAS2R41	ENSMMUG00000006322(TAS2R41)	181041072	181041995	0	0	0	0	0	0	0	0	0	0	0	0	0	0.115773	0	0	0
TAS2R42	ENSMMUG00000008907(TAS2R42)	11617883	11618827	0.035948	0.01522	0	0	0	0	0	0	0	0	0	0.108338	0	0	0	0	0
TAS2R43	ENSMMUG00000032130(TAS2R43)	11473497	11474426	0	0	0	0	0	0	0	0	0	0	0	0	0	0	0	0	0
TAS2R46	ENSMMUG00000032127(TAS2R46)	11565262	11566188	0.0316157	0.0193896	0.111004	0	0.0237622	0.0163625	0.0730149	0.0538705	0	0.179125	0.0510145	0	0.116348	0.0752359	0.261327	0	0.151164
TAS2R50	ENSMMUG00000021005(TAS2R50)	11389188	11390087	0	0	0	0	0	0	0	0	0	0	0	0	0	0	0	0	0
TAS2R60	ENSMMUG00000011771(TAS2R60)	180992657	180993613	0	0	0	0	0	0	0	0	0	0	0	0	0	0	0	0	0
TAS2R62	ENSMMUG00000030063(no symbol)	180986210	180987124	0.149219	0.0592032	0	0	0	0	0	0.0439306	0	0	0	0	0	0.102151	0	0	0

## Sheet: S2
Table S2 List of qPCR primers used in this study
Assay name	Direction	Sequence (5′→3′)
TAS2R38	Forward	ACTTGGCATTGCCTGAGATCA
	Reverse	TCTGCTTCTTTGTGATATCATCCTG
GNAT3	Forward	AATCCATCCTAGCTATTGTGAAAGC
	Reverse	CCAAGGTATTTGCCATTGCA
TRPM5	Forward	TCCGCCGGGTGCTCTA
	Reverse	AGTTCACACGGGCTTCATCTATC
GAPDH	Forward	GCACCACCAACTGCTTAGCA
	Reverse	ACCGTGGTCATGAGTCCTTCC
ACTB	Forward	CTGGAACGGTGAAGGTGACA
	Reverse	AAGGGACTTCCTGTAACAATGCA

## Sheet: S3
Table S3	Relative expression values of taste-related genes in each tissues
		Relative expression
		TAS2R38/GAPDH		TAS2R38/β-actin		Mean
Duodenum		0.335283		0.148781		0.242032
Jejunum		0.102964		0.0452828		0.0741236
Ileum		0.49921		0.121805		0.310508
Rectum		0.154742		0.0388984		0.0968199
Colon		0.198473		0.0364981		0.117485
Cecum		0.127404		0.0342805		0.0808421
CV		1		1		1
		Relative expression
		GNAT3/GAPDH		GNAT3/β-actin		Mean
Duodenum		0.0246734		0.0109487		0.0178111
Jejunum		0.0113179		0.00481263		0.00806525
Ileum		0.0255656		0.0062809		0.0159232
Rectum		0.00578846		0.00145508		0.00362177
Colon		0.00862238		0.00158561		0.005104
Cecum		0.00479495		0.00129643		0.00304569
CV		1		1		1
		Relative expression
		TRPM5/GAPDH		TRPM5/β-actin		Mean
Duodenum		3.77096		1.67335		2.72215
Jejunum		2.55311		1.08565		1.81938
Ileum		1.90539		0.468112		1.18675
Rectum		1.93092		0.485387		1.20815
Colon		1.01335		0.186349		0.599848
Cecum		1.14965		0.310836		0.730242
CV		1		1		1

## Sheet: S4
Table S4 List of primary and secondary antibodies used in this study
Primary antibody	Host species	Type	Code	Dilution (IHC)	Dilution (ICC)	Source
Anti-human T2R3	Rabbit	Polyclonal	OSR00152W	1 : 300		Thermo Fisher Scientific
Anti-human T2R4	Rabbit	Polyclonal	OSR00153W	1 : 300		Thermo Fisher Scientific
Anti-human T2R5	Rabbit	Polyclonal	bs-11614R	1 : 300		Bioss
Anti-human T2R14	Rabbit	Polyclonal	OSR00161W	1 : 300	1 : 500	Thermo Fisher Scientific
Anti-human T2R19	Rabbit	Polyclonal	OSR00176W	1 : 300		Thermo Fisher Scientific
Anti-human T2R20	Rabbit	Polyclonal	OSR00175W	1 : 300		Thermo Fisher Scientific
Anti-human T2R38	Rabbit	Polyclonal	sc-67109	1 : 300	1 : 500	Santa Cruz
Anti-human T2R46	Rabbit	Polyclonal	OSR00174W	1 : 300	1 : 500	Thermo Fisher Scientific
Chromogranin A (CgA)	Rabbit	Polyclonal	ab15160	1 : 250		Abcam
MUC2	Rabbit	Polyclonal	ab76774	1 : 250		Abcam
DCAMKL1(DCLK1)	Rabbit	Polyclonal	ab31704	1 : 250		Abcam
Gα gust (gustducin, GNAT3)	Rabbit	Polyclonal	sc-395	1 : 250		Santa Cruz
Lysozyme	Rabbit	Polyclonal	ab2408	1 : 250		Abcam
Lysozyme	Rabbit	Polyclonal	15013-1-AP	1 : 250		PROTEIN TECH
Rhodopsin (1D4)	Mouse	Monoclonal	sc-57432		1 : 1000	Santa Cruz
Concanavalin A, biotin conjugate			B-1005		1 : 1000	Vector Laboratories
Secondary antibody	Host species	Type	Code	Dilution (IHC)	Dilution (ICC)	Source
Donkey anti-Rabbit IgG (H+L) Highly Cross-Adsorbed, Alexa Fluor® 488	Donkey	Polyclonal	A21206	1 : 500	1 : 1000	Thermo Fisher Scientific
Donkey anti-Rabbit IgG (H+L) Highly Cross-Adsorbed, Alexa Fluor® 555	Donkey	Polyclonal	A31572	1 : 500		Thermo Fisher Scientific
Donkey anti-Mouse IgG (H+L) Highly Cross-Adsorbed, Alexa Fluor® 555	Donkey	Polyclonal	ab150110	1 : 500	1 : 1000	Abcam
ZenonTM Alexa FluorTM 555 Rabbit IgG Labeling Kit	Goat	Polyclonal	Z-25305	1 : 250		Thermo Fisher Scientific
Streptavidin, AMCA conjugate			SA-5008		1 : 1000	Vector Laboratories
